# Supplementary material for: Prescribers’ Knowledge, Attitudes and Behaviors on Antibiotics, Antibiotic Use and Antibiotic Resistance in Jordan
Source: Antibiotics (Basel). 2021 Jul 15;10(7):858. doi: 10.3390/antibiotics10070858 (PMC8300611; doi:10.3390/antibiotics10070858)
Supplement: Supplementary file 1 [file antibiotics-10-00858-s001.zip]

Archive with 1 entries (1 files):
- antibiotics-1289694-supplementary.pdf
